# Supplementary material for: Cancer Association Study of Aminoacyl-tRNA Synthetase Signaling Network in Glioblastoma
Source: PLoS One. 2012 Aug 31;7(8):e40960. doi: 10.1371/journal.pone.0040960 (PMC3432027; doi:10.1371/journal.pone.0040960)
Supplement: Table S2 — Probe sets of each ARSN, DTG, PPI, and nonCAG. (XLS) [file pone.0040960.s025.xls]

## Sheet: TableS2
Table S2. Probe sets of each ARSN, DTG, PPI, and nonCAG
36 ARS probeset		168 DTG probeset		678 PPI probeset		978 nonCAG probeset
200027_at	NARS	209239_at	NFKB1	204545_at	PEX6	205156_s_at	ACCN2
200079_s_at	KARS	202535_at	FADD	320_at	PEX6	37953_s_at	ACCN2
200628_s_at	WARS	207071_s_at	ACO1	200799_at	HSPA1A	220648_at	ADARB2
200629_at	WARS	204880_at	MGMT	200800_s_at	HSPA1A	209195_s_at	ADCY6
200802_at	SARS	207238_s_at	PTPRC	208680_at	PRDX1	205013_s_at	ADORA2A
200840_at	KARS	212587_s_at	PTPRC	204093_at	CCNH	206128_at	ADRA2C
200841_s_at	EPRS	212588_at	PTPRC	202097_at	NUP153	207583_at	ABCD2
200842_s_at	EPRS	210356_x_at	MS4A1	203719_at	ERCC1	214340_at	ALOX12P2
200843_s_at	EPRS	217418_x_at	MS4A1	203720_s_at	ERCC1	218609_s_at	NUDT2
201000_at	AARS	209101_at	CTGF	204171_at	RPS6KB1	209462_at	APLP1
201263_at	TARS	200663_at	CD63	211578_s_at	RPS6KB1	204967_at	SHROOM2
201330_at	RARS	205627_at	CDA	204510_at	CDC7	216219_at	AQP6
201475_x_at	MARS	204694_at	AFP	204004_at	PAWR	206888_s_at	ARHGDIG
201623_s_at	DARS	206237_s_at	NRG1	204005_s_at	PAWR	214490_at	ARSF
201624_at	DARS	206343_s_at	NRG1	218155_x_at	TSR1	210147_at	ART3
201796_s_at	VARS	206924_at	IL11	218156_s_at	TSR1	206743_s_at	ASGR1
201797_s_at	VARS	206926_s_at	IL11	221987_s_at	TSR1	206130_s_at	ASGR2
202042_at	HARS	207199_at	TERT	207760_s_at	NCOR2	202024_at	ASNA1
202138_x_at	AIMP2	213168_at	SP3	204656_at	SHB	214432_at	ATP1A3
202159_at	FARSA	204253_s_at	VDR	204657_s_at	SHB	207026_s_at	ATP2B3
202402_s_at	CARS	204254_s_at	VDR	206184_at	CRKL	214762_at	ATP6V1G2
202541_at	AIMP1	204255_s_at	VDR	212180_at	CRKL	204966_at	BAI2
202542_s_at	AIMP1	203021_at	SLPI	204154_at	CDO1	207031_at	NKX3-2
204744_s_at	IARS	202834_at	AGT	208723_at	USP11	202331_at	BCKDHA
204905_s_at	AIMP3	208817_at	COMT	214786_at	MAP3K1	208036_at	OPN1SW
208693_s_at	GARS	208818_s_at	COMT	202801_at	PRKACA	207618_s_at	BCS1L
209971_x_at	AIMP2	213981_at	COMT	216234_s_at	PRKACA	206746_at	BFSP1
209972_s_at	AIMP2	203381_s_at	APOE	219140_s_at	RBP4	205715_at	BST1
212048_s_at	YARS	203382_s_at	APOE	205786_s_at	ITGAM	208247_at	C3orf51
212971_at	CARS	212883_at	APOE	201300_s_at	PRNP	214128_at	DAGLA
213671_s_at	MARS	212884_x_at	APOE	215707_s_at	PRNP	207421_at	CA5A
213672_at	MARS	200047_s_at	YY1	200853_at	H2AFZ	208377_s_at	CACNA1F
213907_at	AIMP3	201901_s_at	YY1	213911_s_at	H2AFZ	206612_at	CACNG1
216602_s_at	FARSA	201902_s_at	YY1	205731_s_at	NCOA2	205625_s_at	CALB1
217810_x_at	LARS	213494_s_at	YY1	205732_s_at	NCOA2	205626_s_at	CALB1
217846_at	QARS	202803_s_at	ITGB2	215605_at	NCOA2	205428_s_at	CALB2
		208478_s_at	BAX	220773_s_at	GPHN	213108_at	CAMK2A
		211833_s_at	BAX	200766_at	CTSD	207500_at	CASP5
		204009_s_at	KRAS	205733_at	BLM	219645_at	CASQ1
		204010_s_at	KRAS	202367_at	CUX1	205456_at	CD3E
		214352_s_at	KRAS	214743_at	CUX1	206804_at	CD3G
		208729_x_at	HLA-B	207525_s_at	GIPC1	220115_s_at	CDH10
		209140_x_at	HLA-B	201544_x_at	PABPN1	206328_at	CDH15
		211911_x_at	HLA-B	201545_s_at	PABPN1	206280_at	CDH18
		204081_at	NRGN	213046_at	PABPN1	207276_at	CDR1
		201146_at	NFE2L2	222104_x_at	GTF2H3	213060_s_at	CHI3L2
		208711_s_at	CCND1	200724_at	RPL10	208168_s_at	CHIT1
		208712_at	CCND1	200725_x_at	RPL10	203950_s_at	CLCN6
		203725_at	GADD45A	217379_at	RPL10	202140_s_at	CLK3
		207332_s_at	TFRC	221989_at	RPL10	206131_at	CLPS
		208691_at	TFRC	203680_at	PRKAR2B	207261_at	CNGA3
		204323_x_at	NF1	200614_at	CLTC	205723_at	CNTFR
		204325_s_at	NF1	202599_s_at	NRIP1	206353_at	COX6A2
		210631_at	NF1	202600_s_at	NRIP1	203858_s_at	COX10
		211094_s_at	NF1	203967_at	CDC6	208978_at	CRIP2
		211914_x_at	NF1	203968_s_at	CDC6	210199_at	CRYAA
		212676_at	NF1	201198_s_at	PSMD1	220136_s_at	CRYBA2
		212678_at	NF1	201199_s_at	PSMD1	206185_at	CRYBB1
		216115_at	NF1	208078_s_at	ZEB1	222048_at	CRYBB2P1
		205547_s_at	TAGLN	210875_s_at	ZEB1	207532_at	CRYGD
		205153_s_at	CD40	212758_s_at	ZEB1	205143_at	NCAN
		215346_at	CD40	212764_at	ZEB1	206813_at	CTF1
		35150_at	CD40	209671_x_at	TRA@	205373_at	CTNNA2
		207107_at	RPE65	210972_x_at	TRA@	214450_at	CTSW
		206991_s_at	CCR5	211902_x_at	TRA@	201066_at	CYC1
		205397_x_at	SMAD3	213830_at	TRA@	216307_at	DGKB
		205398_s_at	SMAD3	202717_s_at	CDC16	213707_s_at	DLX5
		218284_at	SMAD3	209658_at	CDC16	213482_at	DOCK3
		204780_s_at	FAS	209659_s_at	CDC16	203267_s_at	DRG2
		204781_s_at	FAS	200600_at	MSN	203268_s_at	DRG2
		215719_x_at	FAS	201716_at	SNX1	207648_at	DRP2
		216252_x_at	FAS	213364_s_at	SNX1	211484_s_at	DSCAM
		208760_at	UBE2I	214531_s_at	SNX1	206439_at	EPYC
		213535_s_at	UBE2I	213302_at	PFAS	214253_s_at	DTNB
		213536_s_at	UBE2I	200063_s_at	NPM1	214778_at	MEGF8
		202284_s_at	CDKN1A	221691_x_at	NPM1	207111_at	EMR1
		206390_x_at	PF4	221923_s_at	NPM1	204483_at	ENO3
		205831_at	CD2	208684_at	COPA	205283_at	FKTN
		204531_s_at	BRCA1	214336_s_at	COPA	204819_at	FGD1
		211851_x_at	BRCA1	214337_at	COPA	207174_at	GPC5
		202719_s_at	TES	206038_s_at	NR2C2	218818_at	FHL3
		202720_at	TES	216598_s_at	CCL2	210772_at	FPR2
		210027_s_at	APEX1	207044_at	THRB	202812_at	GAA
		203815_at	GSTT1	205288_at	CDC14A	206678_at	GABRA1
		209908_s_at	TGFB2	210742_at	CDC14A	207210_at	GABRA3
		209909_s_at	TGFB2	209302_at	POLR2H	208463_at	GABRA4
		220407_s_at	TGFB2	218376_s_at	MICAL1	206456_at	GABRA5
		206462_s_at	NTRK3	202586_at	POLR2L	207010_at	GABRB1
		213960_at	NTRK3	211730_s_at	POLR2L	207352_s_at	GABRB2
		215025_at	NTRK3	206503_x_at	PML	206849_at	GABRG2
		215115_x_at	NTRK3	209640_at	PML	202182_at	KAT2A
		215311_at	NTRK3	210362_x_at	PML	207145_at	MSTN
		217033_x_at	NTRK3	211012_s_at	PML	221314_at	GDF9
		217377_x_at	NTRK3	211013_x_at	PML	222005_s_at	GNG3
		201983_s_at	EGFR	211014_s_at	PML	207926_at	GP5
		201984_s_at	EGFR	204117_at	PREP	214558_at	GPR12
		211550_at	EGFR	37950_at	PREP	210279_at	GPR18
		211551_at	EGFR	201358_s_at	COPB1	221294_at	GPR21
		211607_x_at	EGFR	201359_at	COPB1	221288_at	GPR22
		204440_at	CD83	209075_s_at	ISCU	206960_at	LPAR4
		202344_at	HSF1	202581_at	HSPA1B	208600_s_at	GPR39
		211518_s_at	BMP4	205051_s_at	KIT	205439_at	GSTT2
		212218_s_at	FASN	200910_at	CCT3	206927_s_at	GUCY1A2
		200679_x_at	HMGB1	205225_at	ESR1	1255_g_at	GUCA1A
		200680_x_at	HMGB1	217190_x_at	ESR1	206062_at	GUCA1A
		214938_x_at	HMGB1	207113_s_at	TNF	208886_at	H1F0
		203749_s_at	RARA	202176_at	ERCC3	214537_at	HIST1H1D
		203750_s_at	RARA	209148_at	RXRB	214534_at	HIST1H1B
		216300_x_at	RARA	215099_s_at	RXRB	214469_at	HIST1H2AE
		202905_x_at	NBN	201781_s_at	AIP	220807_at	HBQ1
		202906_s_at	NBN	201782_s_at	AIP	204512_at	HIVEP1
		202907_s_at	NBN	207540_s_at	SYK	205671_s_at	HLA-DOB
		217299_s_at	NBN	209269_s_at	SYK	207353_s_at	HMX1
		201668_x_at	MARCKS	211110_s_at	AR	210977_s_at	HSF4
		201669_s_at	MARCKS	211621_at	AR	215980_s_at	IGHMBP2
		201670_s_at	MARCKS	204183_s_at	ADRBK2	31861_at	IGHMBP2
		213002_at	MARCKS	204184_s_at	ADRBK2	207160_at	IL12A
		206492_at	FHIT	210189_at	HSPA1L	203011_at	IMPA1
		207608_x_at	CYP1A2	201503_at	G3BP1	207688_s_at	INHBC
		205047_s_at	ASNS	201514_s_at	G3BP1	204987_at	ITIH2
		203774_at	MTR	222187_x_at	G3BP1	206842_at	KCND1
		206210_s_at	CETP	209503_s_at	PSMC5	210263_at	KCNF1
		201865_x_at	NR3C1	209507_at	RPA3	211053_at	KCNG1
		201866_s_at	NR3C1	209105_at	NCOA1	214595_at	KCNG1
		211671_s_at	NR3C1	209106_at	NCOA1	208359_s_at	KCNJ4
		216321_s_at	NR3C1	209107_x_at	NCOA1	210454_s_at	KCNJ6
		204748_at	PTGS2	210249_s_at	NCOA1	206573_at	KCNQ3
		201215_at	PLS3	211928_at	DYNC1H1	207366_at	KCNS1
		205880_at	PRKD1	201589_at	SMC1A	205318_at	KIF5A
		206754_s_at	CYP2B6	217555_at	SMC1A	209661_at	KIFC3
		202409_at	IGF2	201232_s_at	PSMD13	208128_x_at	KIF25
		202410_x_at	IGF2	201233_at	PSMD13	213711_at	KRT81
		210881_s_at	IGF2	203218_at	MAPK9	207669_at	KRT83
		207442_at	CSF3	210570_x_at	MAPK9	207509_s_at	LAIR2
		201746_at	TP53	211297_s_at	CDK7	211652_s_at	LBP
		211300_s_at	TP53	200792_at	XRCC6	214461_at	LBP
		204735_at	PDE4A	205080_at	RARB	215270_at	LFNG
		211447_s_at	PDE4A	208530_s_at	RARB	214471_x_at	LHB
		208018_s_at	HCK	212555_at	PRKAR1B	217349_s_at	PRICKLE3
		215075_s_at	GRB2	212559_at	PRKAR1B	201186_at	LRPAP1
		207131_x_at	GGT1	200806_s_at	HSPD1	206773_at	LY6H
		208284_x_at	GGT1	200807_s_at	HSPD1	205375_at	MDFI
		209919_x_at	GGT1	210094_s_at	PARD3	214087_s_at	MYBPC1
		211417_x_at	GGT1	221280_s_at	PARD3	208040_s_at	MYBPC3
		203270_at	DTYMK	221526_x_at	PARD3	206304_at	MYBPH
		203671_at	TPMT	221527_s_at	PARD3	205940_at	MYH3
		203672_x_at	TPMT	205024_s_at	RAD51	204737_s_at	MYH7
		218991_at	HEATR6	206044_s_at	BRAF	216265_x_at	MYH7
		65493_at	HEATR6	209678_s_at	PRKCI	210088_x_at	MYL4
		204858_s_at	TYMP	213518_at	PRKCI	210395_x_at	MYL4
		217497_at	TYMP	200854_at	NCOR1	216054_x_at	MYL4
		207819_s_at	ABCB4	200857_s_at	NCOR1	218563_at	NDUFA3
		210617_at	PHEX	210416_s_at	CHEK2	218160_at	NDUFA8
		217949_s_at	VKORC1	212664_at	TUBB4	218226_s_at	NDUFB4
		202810_at	DRG1	203131_at	PDGFRA	214628_at	NHLH1
		205568_at	AQP9	215305_at	PDGFRA	206915_at	NKX2-2
		204956_at	MTAP	209962_at	EPOR	216975_x_at	NPAS1
		211363_s_at	MTAP	209963_s_at	EPOR	204105_s_at	NRCAM
		216685_s_at	MTAP	215054_at	EPOR	216959_x_at	NRCAM
		203196_at	ABCC4	37986_at	EPOR	221402_at	OR1F1
		221582_at	HIST3H2A	396_f_at	EPOR	208717_at	OXA1L
		206120_at	CD33	204846_at	CP	207455_at	P2RY1
		203290_at	HLA-DQA1	214282_at	CP	208373_s_at	P2RY6
		212671_s_at	HLA-DQA1	204092_s_at	AURKA	204614_at	SERPINB2
		213831_at	HLA-DQA1	208079_s_at	AURKA	206935_at	PCDH8
		202912_at	ADM	203408_s_at	SATB1	210304_at	PDE6B
		206851_at	RNASE3	201231_s_at	ENO1	213791_at	PENK
		214440_at	NAT1	217294_s_at	ENO1	204300_at	PET112L
				201523_x_at	UBE2N	204545_at	PEX6
				201524_x_at	UBE2N	320_at	PEX6
				212751_at	UBE2N	205094_at	PEX12
				201803_at	POLR2B	206380_s_at	CFP
				200882_s_at	PSMD4	201507_at	PFDN1
				210460_s_at	PSMD4	205736_at	PGAM2
				211609_x_at	PSMD4	207312_at	PHKG1
				208692_at	RPS3	206034_at	SERPINB8
				202941_at	NDUFV2	206942_s_at	PMCH
				202306_at	POLR2G	205901_at	PNOC
				208974_x_at	KPNB1	206826_at	PMP2
				208975_s_at	KPNB1	207541_s_at	EXOSC10
				213507_s_at	KPNB1	208345_s_at	POU3F1
				213573_at	KPNB1	207694_at	POU3F4
				213574_s_at	KPNB1	206547_s_at	PPEF1
				213803_at	KPNB1	204788_s_at	PPOX
				217027_x_at	KPNB1	216881_x_at	PRB4
				201087_at	PXN	201805_at	PRKAG1
				206075_s_at	CSNK2A1	206259_at	PROC
				212072_s_at	CSNK2A1	203537_at	PRPSAP2
				212073_at	CSNK2A1	208102_s_at	PSD
				212075_s_at	CSNK2A1	215821_x_at	PSG3
				201587_s_at	IRAK1	208191_x_at	PSG4
				211934_x_at	GANAB	213141_at	PSKH1
				214626_s_at	GANAB	207805_s_at	PSMD9
				219966_x_at	BANP	209334_s_at	PSMD9
				202634_at	POLR2K	206772_at	PTH2R
				202635_s_at	POLR2K	201481_s_at	PYGB
				208980_s_at	UBC	219579_at	RAB3IL1
				209294_x_at	TNFRSF10B	203573_s_at	RABGGTA
				209295_at	TNFRSF10B	206625_at	PRPH2
				210405_x_at	TNFRSF10B	208492_at	RFXAP
				200801_x_at	ACTB	207070_at	RGR
				213867_x_at	ACTB	206290_s_at	RGS7
				AFFX-HSAC07/X00351_3_at	ACTB	215819_s_at	RHCE
				AFFX-HSAC07/X00351_5_at	ACTB	216317_x_at	RHCE
				AFFX-HSAC07/X00351_M_at	ACTB	206984_s_at	RIT2
				200791_s_at	IQGAP1	206154_at	RLBP1
				210840_s_at	IQGAP1	205806_at	ROM1
				213446_s_at	IQGAP1	206443_at	RORB
				207001_x_at	TSC22D3	205191_at	RP2
				208763_s_at	TSC22D3	201756_at	RPA2
				200694_s_at	DDX24	200026_at	RPL34
				200702_s_at	DDX24	217753_s_at	RPS26
				200824_at	GSTP1	207557_s_at	RYR2
				202426_s_at	RXRA	214044_at	RYR2
				202449_s_at	RXRA	205334_at	S100A1
				203231_s_at	ATXN1	216391_s_at	ATXN8OS
				203232_s_at	ATXN1	210383_at	SCN1A
				202741_at	PRKACB	205508_at	SCN1B
				202742_s_at	PRKACB	207413_s_at	SCN5A
				202340_x_at	NR4A1	219351_at	TRAPPC2
				210226_at	NR4A1	207302_at	SGCG
				211143_x_at	NR4A1	204293_at	SGSH
				208696_at	CCT5	35626_at	SGSH
				202627_s_at	SERPINE1	201396_s_at	SGTA
				202628_s_at	SERPINE1	205751_at	SH3GL2
				202160_at	CREBBP	203727_at	SKIV2L
				201255_x_at	BAT3	205918_at	SLC4A3
				210208_x_at	BAT3	206882_at	SLC1A6
				213318_s_at	BAT3	207355_at	SLC1A7
				202152_x_at	USF2	210923_at	SLC1A7
				214879_x_at	USF2	205152_at	SLC6A1
				215737_x_at	USF2	207043_s_at	SLC6A9
				208738_x_at	SUMO2	207048_at	SLC6A11
				208739_x_at	SUMO2	206058_at	SLC6A12
				213881_x_at	SUMO2	207184_at	SLC6A13
				207550_at	MPL	215267_s_at	SLC8A2
				207945_s_at	CSNK1D	204462_s_at	SLC16A2
				208774_at	CSNK1D	207150_at	SLC18A3
				217602_at	PPIA	205374_at	SLN
				200603_at	PRKAR1A	204104_at	SNAPC2
				200604_s_at	PRKAR1A	207336_at	SOX5
				200605_s_at	PRKAR1A	206663_at	SP4
				205400_at	WAS	206310_at	SPINK2
				38964_r_at	WAS	208416_s_at	SPTB
				200016_x_at	HNRNPA1	204804_at	TRIM21
				214280_x_at	HNRNPA1	203330_s_at	STX5
				217751_at	GSTK1	201480_s_at	SUPT5H
				202273_at	PDGFRB	205224_at	SURF2
				202663_at	WIPF1	206593_s_at	MED22
				202664_at	WIPF1	206162_x_at	SYT5
				202665_s_at	WIPF1	210053_at	TAF5
				204391_x_at	TRIM24	209463_s_at	TAF12
				213301_x_at	TRIM24	205966_at	TAF13
				202642_s_at	TRRAP	203977_at	TAZ
				214908_s_at	TRRAP	37278_at	TAZ
				220687_at	TRRAP	202495_at	TBCC
				202859_x_at	IL8	207306_at	TCF15
				211506_s_at	IL8	207503_at	TCP10
				207243_s_at	CALM2	204106_at	TESK1
				208456_s_at	RRAS2	206906_at	ICAM5
				212589_at	RRAS2	215843_s_at	TLL2
				212590_at	RRAS2	207443_at	NR2E1
				203418_at	CCNA2	206528_at	TRPC6
				213226_at	CCNA2	217287_s_at	TRPC6
				201209_at	HDAC1	203983_at	TSNAX
				207233_s_at	MITF	206512_at	ZRSR1
				200779_at	ATF4	203683_s_at	VEGFB
				205954_at	RXRG	202749_at	WRB
				206601_s_at	HOXD3	206698_at	XK
				217076_s_at	HOXD3	207068_at	ZFP37
				206870_at	PPARA	207197_at	ZIC3
				203506_s_at	MED12	214901_at	ZNF8
				211342_x_at	MED12	214482_at	ZBTB25
				216071_x_at	MED12	207494_s_at	ZNF76
				204211_x_at	EIF2AK2	206175_x_at	ZNF222
				213294_at	EIF2AK2	206182_at	ZNF134
				204489_s_at	CD44	202702_at	TRIM26
				204490_s_at	CD44	205497_at	ZNF175
				209835_x_at	CD44	219495_s_at	ZNF180
				210916_s_at	CD44	213218_at	ZNF187
				212014_x_at	CD44	205181_at	ZNF193
				212063_at	CD44	207128_s_at	ZNF223
				217523_at	CD44	205791_x_at	ZNF230
				202531_at	IRF1	207035_at	SLC30A3
				218003_s_at	FKBP3	204481_at	BRPF1
				200093_s_at	HINT1	208573_s_at	OR2H2
				207721_x_at	HINT1	204871_at	MTERF
				208826_x_at	HINT1	203985_at	ZNF212
				211339_s_at	ITK	206031_s_at	USP5
				208864_s_at	TXN	205678_at	AP3B2
				216609_at	TXN	206531_at	DPF1
				204791_at	NR2C1	203412_at	LZTR1
				210530_s_at	NR2C1	206322_at	SYN3
				211987_at	TOP2B	203314_at	GTPBP6
				202077_at	NDUFAB1	208174_x_at	ZRSR2
				202763_at	CASP3	213876_x_at	ZRSR2
				200624_s_at	MATR3	204340_at	TMEM187
				200626_s_at	MATR3	204928_s_at	SLC10A3
				214363_s_at	MATR3	210690_at	KLRC4
				215111_s_at	TSC22D1	214542_x_at	HIST1H2AI
				203135_at	TBP	214481_at	HIST1H2AM
				205596_s_at	SMURF2	214290_s_at	HIST2H2AA3
				200808_s_at	ZYX	218279_s_at	HIST2H2AA3
				215706_x_at	ZYX	218280_x_at	HIST2H2AA3
				200651_at	GNB2L1	207226_at	HIST1H2BN
				222034_at	GNB2L1	208496_x_at	HIST1H3G
				209902_at	ATR	206951_at	HIST1H4E
				209903_s_at	ATR	209333_at	ULK1
				202513_s_at	PPP2R5D	215011_at	SNHG3
				211159_s_at	PPP2R5D	210151_s_at	DYRK3
				205883_at	ZBTB16	205744_at	DOC2A
				201401_s_at	ADRBK1	204504_s_at	HIRIP3
				211963_s_at	ARPC5	203569_s_at	OFD1
				201234_at	ILK	205515_at	PRSS12
				202221_s_at	EP300	214978_s_at	PPFIA4
				213579_s_at	EP300	206766_at	ITGA10
				206241_at	KPNA5	213368_x_at	PPFIA3
				200690_at	HSPA9	215280_s_at	PPFIA3
				200691_s_at	HSPA9	207252_at	INE1
				200692_s_at	HSPA9	209139_s_at	PRKRA
				208793_x_at	SMARCA4	206753_at	RDH16
				208794_s_at	SMARCA4	204814_at	CADPS
				212520_s_at	SMARCA4	205790_at	SKAP1
				213720_s_at	SMARCA4	214229_at	DNAH17
				214728_x_at	SMARCA4	210378_s_at	SSNA1
				215714_s_at	SMARCA4	211248_s_at	CHRD
				203010_at	STAT5A	205819_at	MARCO
				203105_s_at	DNM1L	209413_at	B4GALT2
				201726_at	ELAVL1	205610_at	MYOM1
				201727_s_at	ELAVL1	206844_at	FBP2
				208717_at	OXA1L	205140_at	FPGT
				205682_x_at	APOM	207072_at	IL18RAP
				214910_s_at	APOM	211267_at	HESX1
				218463_s_at	MUS81	203437_at	TMEM11
				206590_x_at	DRD2	205220_at	GPR109B
				211624_s_at	DRD2	205621_at	ALKBH1
				216938_x_at	DRD2	204586_at	BSN
				213136_at	PTPN2	212824_at	FUBP3
				213137_s_at	PTPN2	205852_at	CDK5R2
				201282_at	OGDH	204632_at	RPS6KA4
				202726_at	LIG1	206375_s_at	HSPB3
				203496_s_at	MED1	221061_at	PKD2L1
				203497_at	MED1	211178_s_at	PSTPIP1
				205504_at	BTK	204144_s_at	PIGQ
				205026_at	STAT5B	206838_at	TBX19
				212549_at	STAT5B	207065_at	KRT75
				212550_at	STAT5B	206711_at	CXorf1
				202401_s_at	SRF	206806_at	DGKI
				206923_at	PRKCA	209837_at	AP4M1
				213093_at	PRKCA	210335_at	RASSF9
				215195_at	PRKCA	221413_at	KCNAB3
				210031_at	CD247	210227_at	DLGAP2
				211178_s_at	PSTPIP1	209928_s_at	MSC
				208991_at	STAT3	213081_at	ZBTB22
				208992_s_at	STAT3	207055_at	GPR37L1
				204185_x_at	PPID	221393_at	TAAR3
				204186_s_at	PPID	210595_at	ZNF235
				202704_at	TOB1	220350_at	ZNF235
				202370_s_at	CBFB	207561_s_at	ACCN3
				206788_s_at	CBFB	207911_s_at	TGM5
				200780_x_at	GNAS	220429_at	NDST3
				200981_x_at	GNAS	209830_s_at	SLC9A3R2
				211858_x_at	GNAS	210408_s_at	CPNE6
				212273_x_at	GNAS	215700_x_at	CPNE6
				214157_at	GNAS	204893_s_at	ZFYVE9
				214548_x_at	GNAS	209490_s_at	PPT2
				217057_s_at	GNAS	209826_at	PPT2
				217673_x_at	GNAS	201078_at	TM9SF2
				219907_at	FRS3	209982_s_at	NRXN2
				205386_s_at	MDM2	209983_s_at	NRXN2
				211832_s_at	MDM2	205210_at	TGFBRAP1
				217373_x_at	MDM2	205917_at	ZNF264
				209214_s_at	EWSR1	204746_s_at	PICK1
				210011_s_at	EWSR1	213013_at	MAPK8IP1
				210012_s_at	EWSR1	213014_at	MAPK8IP1
				211825_s_at	EWSR1	207676_at	ONECUT2
				201577_at	NME1	204065_at	CHST10
				210371_s_at	RBBP4	219728_at	MYOT
				217301_x_at	RBBP4	214913_at	ADAMTS3
				202389_s_at	HTT	208398_s_at	TBPL1
				202390_s_at	HTT	201807_at	VPS26A
				211702_s_at	USP32	203094_at	MAD2L1BP
				208510_s_at	PPARG	205781_at	C16orf7
				208713_at	HNRNPUL1	205986_at	AATK
				209675_s_at	HNRNPUL1	202060_at	CTR9
				1316_at	THRA	206080_at	PLCH2
				204100_at	THRA	203604_at	ZNF516
				217476_at	THRA	203206_at	FAM53B
				35846_at	THRA	203584_at	TTC35
				207198_s_at	LIMS1	210368_at	PCDHGA8
				212687_at	LIMS1	205368_at	FAM131B
				202609_at	EPS8	210169_at	SEC14L5
				208627_s_at	YBX1	206629_at	ADAMTSL2
				208628_s_at	YBX1	204876_at	ZNF646
				216940_x_at	YBX1	213202_at	SETD1A
				205119_s_at	FPR1	208205_at	PCDHA9
				200876_s_at	PSMB1	205424_at	TBKBP1
				214288_s_at	PSMB1	215052_at	FRMPD4
				214289_at	PSMB1	200991_s_at	SNX17
				204225_at	HDAC4	209178_at	DHX38
				207023_x_at	KRT10	205631_at	KIAA0586
				210633_x_at	KRT10	37232_at	KIAA0586
				213287_s_at	KRT10	202360_at	MAML1
				218696_at	EIF2AK3	205325_at	PHYHIP
				200630_x_at	SET	203648_at	TATDN2
				200631_s_at	SET	204492_at	ARHGAP11A
				210231_x_at	SET	203169_at	RGP1
				213047_x_at	SET	205888_s_at	JAKMIP2
				213048_s_at	SET	205889_s_at	JAKMIP2
				215780_s_at	SET	212943_at	KIAA0528
				40189_at	SET	204711_at	KIAA0753
				202424_at	MAP2K2	213066_at	RUSC2
				213490_s_at	MAP2K2	206017_at	KIAA0319
				204360_s_at	NAGLU	213043_s_at	MED24
				205944_s_at	CLTCL1	205256_at	ZBTB39
				211936_at	HSPA5	212178_s_at	POM121
				201244_s_at	RAF1	213496_at	LPPR4
				213468_at	ERCC2	204953_at	SNAP91
				211538_s_at	HSPA2	213096_at	TMCC2
				212239_at	PIK3R1	204301_at	KBTBD11
				212240_s_at	PIK3R1	209940_at	PARP3
				212249_at	PIK3R1	205088_at	MAMLD1
				200645_at	GABARAP	220558_x_at	TSPAN32
				202227_s_at	BRD8	202135_s_at	ACTR1B
				207700_s_at	NCOA3	204008_at	DNAL4
				209060_x_at	NCOA3	207241_at	C4orf6
				209061_at	NCOA3	206002_at	GPR64
				209062_x_at	NCOA3	212885_at	MPHOSPH10
				211352_s_at	NCOA3	210288_at	KLRG1
				205205_at	RELB	203150_at	RABEPK
				218145_at	TRIB3	210239_at	IRX5
				208648_at	VCP	200071_at	SMNDC1
				208649_s_at	VCP	202030_at	BCKDK
				206789_s_at	POU2F1	204650_s_at	APBB3
				202247_s_at	MTA1	205540_s_at	RRAGB
				211783_s_at	MTA1	207995_s_at	CLEC4M
				209341_s_at	IKBKB	220548_at	PKDREJ
				209342_s_at	IKBKB	219577_s_at	ABCA7
				200598_s_at	HSP90B1	206384_at	CACNG3
				200599_s_at	HSP90B1	212664_at	TUBB4
				216449_x_at	HSP90B1	206546_at	SYCP2
				216450_x_at	HSP90B1	206147_x_at	SCML2
				200887_s_at	STAT1	202151_s_at	UBAC1
				209969_s_at	STAT1	201253_s_at	CDIPT
				AFFX-HUMISGF3A/M97935_3_at	STAT1	205103_at	C1orf61
				AFFX-HUMISGF3A/M97935_5_at	STAT1	222301_at	C1orf61
				AFFX-HUMISGF3A/M97935_MA_at	STAT1	201314_at	STK25
				AFFX-HUMISGF3A/M97935_MB_at	STAT1	208100_x_at	SEMA6C
				202431_s_at	MYC	205437_at	ZNF211
				208765_s_at	HNRNPR	205701_at	IPO8
				208766_s_at	HNRNPR	204599_s_at	MRPL28
				212242_at	TUBA4A	218476_at	POMT1
				200749_at	RAN	205367_at	SH2B2
				200750_s_at	RAN	213209_at	TAF6L
				208775_at	XPO1	213211_s_at	TAF6L
				209409_at	GRB10	206268_at	LEFTY1
				209410_s_at	GRB10	219537_x_at	DLL3
				210999_s_at	GRB10	220332_at	CLDN16
				215248_at	GRB10	206587_at	CCT6B
				206846_s_at	HDAC6	219753_at	STAG3
				216224_s_at	HDAC6	214408_s_at	RFPL3S
				202573_at	CSNK1G2	214409_at	RFPL3S
				202574_s_at	CSNK1G2	207936_x_at	RFPL3
				204413_at	TRAF2	214120_at	RFPL1S
				209046_s_at	GABARAPL2	219702_at	PLAC1
				201291_s_at	TOP2A	206098_at	ZBTB6
				201292_at	TOP2A	220231_at	C7orf16
				208644_at	PARP1	207955_at	CCL27
				208687_x_at	HSPA8	220331_at	CYP46A1
				210338_s_at	HSPA8	203965_at	USP20
				221891_x_at	HSPA8	207270_x_at	CD300C
				210827_s_at	ELF3	207874_s_at	CFHR4
				204842_x_at	PRKAR2A	205575_at	C1QL1
				204843_s_at	PRKAR2A	214346_at	C1QL1
				213052_at	PRKAR2A	206196_s_at	RUNDC3A
				201376_s_at	HNRNPF	213439_x_at	RUNDC3A
				200632_s_at	NDRG1	220481_at	GPR75
				203534_at	LSM1	214045_at	LIAS
				201532_at	PSMA3	210660_at	LILRA1
				204528_s_at	NAP1L1	207020_at	HSF2BP
				208752_x_at	NAP1L1	204693_at	CDC42EP1
				208753_s_at	NAP1L1	220135_s_at	SLC7A9
				208754_s_at	NAP1L1	220663_at	IL1RAPL1
				212967_x_at	NAP1L1	209216_at	WDR45
				213864_s_at	NAP1L1	209217_s_at	WDR45
				201847_at	LIPA	219910_at	FICD
				200593_s_at	HNRNPU	207129_at	CA5B
				200594_x_at	HNRNPU	214082_at	CA5B
				216855_s_at	HNRNPU	206673_at	GPR176
				221639_x_at	HNRNPU	221967_at	NXPH4
				218877_s_at	TRMT11	221991_at	NXPH3
				218954_s_at	BRF2	204919_at	PRR4
				218955_at	BRF2	203013_at	ECD
				200726_at	PPP1CC	205475_at	SCRG1
				201464_x_at	JUN	202009_at	TWF2
				201465_s_at	JUN	203073_at	COG2
				201466_s_at	JUN	207703_at	NLGN4Y
				213281_at	JUN	205938_at	PPM1E
				201614_s_at	RUVBL1	206713_at	NTNG1
				207614_s_at	CUL1	204569_at	ICK
				208694_at	PRKDC	203831_at	R3HDM2
				210543_s_at	PRKDC	206053_at	ZNF510
				215757_at	PRKDC	204598_at	UBOX5
				207686_s_at	CASP8	215544_s_at	UBOX5
				213373_s_at	CASP8	206448_at	ZNF365
				215231_at	PRKAG2	203051_at	BAHD1
				218292_s_at	PRKAG2	205230_at	RPH3A
				201098_at	COPB2	221216_s_at	SCMH1
				202637_s_at	ICAM1	217231_s_at	MAST1
				202638_s_at	ICAM1	215522_at	SORCS3
				215485_s_at	ICAM1	216086_at	SV2C
				206177_s_at	ARG1	214742_at	AZI1
				203514_at	MAP3K3	215255_at	IGSF9B
				202520_s_at	MLH1	216184_s_at	RIMS1
				201088_at	KPNA2	213394_at	MAPKBP1
				211762_s_at	KPNA2	214817_at	UNC13A
				213231_at	DMWD	215119_at	MYO16
				33768_at	DMWD	204411_at	KIF21B
				201138_s_at	SSB	213153_at	SETD1B
				201139_s_at	SSB	212948_at	CAMTA2
				219111_s_at	DDX54	209883_at	GLT25D2
				211257_x_at	ZNF638	213300_at	ATG2A
				213775_x_at	ZNF638	213205_s_at	RAD54L2
				205546_s_at	TYK2	213445_at	ZC3H3
				203572_s_at	TAF6	213630_at	NACAD
				206320_s_at	SMAD9	212784_at	CIC
				205841_at	JAK2	209411_s_at	GGA3
				205842_s_at	JAK2	213395_at	MLC1
				203318_s_at	ZNF148	210090_at	ARC
				203319_s_at	ZNF148	213185_at	KIAA0556
				204686_at	IRS1	215081_at	KIAA1024
				200711_s_at	SKP1	213216_at	OTUD3
				200718_s_at	SKP1	212882_at	KLHL18
				200719_at	SKP1	214703_s_at	MAN2B2
				207974_s_at	SKP1	212752_at	CLASP1
				201739_at	SGK1	212156_at	VPS39
				208924_at	RNF11	213196_at	ZNF629
				202927_at	PIN1	208759_at	NCSTN
				202725_at	POLR2A	220047_at	SIRT4
				220605_s_at	SIRT2	222248_s_at	SIRT4
				207463_x_at	PRSS3	220522_at	CRB1
				213421_x_at	PRSS3	205657_at	HAAO
				203836_s_at	MAP3K5	213000_at	MORC3
				203837_at	MAP3K5	205050_s_at	MAPK8IP2
				208286_x_at	POU5F1	208603_s_at	MAPK8IP2
				205402_x_at	PRSS2	202091_at	ARL2BP
				201528_at	RPA1	202092_s_at	ARL2BP
				201529_s_at	RPA1	220010_at	KCNE1L
				201550_x_at	ACTG1	202496_at	EDC4
				211995_x_at	ACTG1	217991_x_at	SSBP3
				212363_x_at	ACTG1	202392_s_at	PISD
				212988_x_at	ACTG1	210414_at	FLRT1
				200793_s_at	ACO2	202750_s_at	TFIP11
				208132_x_at	BAT2	202751_at	TFIP11
				212081_x_at	BAT2	220167_s_at	TP53TG3
				214201_x_at	BAT2	220867_s_at	SLC24A2
				212581_x_at	GAPDH	209650_s_at	TBC1D22A
				213453_x_at	GAPDH	210144_at	TBC1D22A
				217398_x_at	GAPDH	33778_at	TBC1D22A
				AFFX-HUMGAPDH/M33197_3_at	GAPDH	207215_at	GSTTP1
				AFFX-HUMGAPDH/M33197_5_at	GAPDH	215725_at	DGCR11
				AFFX-HUMGAPDH/M33197_M_at	GAPDH	219005_at	TMEM59L
				209024_s_at	SYNCRIP	220308_at	CCDC19
				209025_s_at	SYNCRIP	205182_s_at	ZNF324
				217832_at	SYNCRIP	220443_s_at	VAX2
				217833_at	SYNCRIP	205652_s_at	TTLL1
				217834_s_at	SYNCRIP	207453_s_at	DNAJB5
				208442_s_at	ATM	212817_at	DNAJB5
				210858_x_at	ATM	219425_at	SULT4A1
				212672_at	ATM	207447_s_at	MGAT4C
				217848_s_at	PPA1	213497_at	ABTB2
				208368_s_at	BRCA2	207236_at	ZNF345
				201840_at	NEDD8	216119_s_at	SPEF1
				209511_at	POLR2F	204218_at	C11orf51
				200040_at	KHDRBS1	202553_s_at	SYF2
				201488_x_at	KHDRBS1	203583_at	UNC50
				214185_at	KHDRBS1	211774_s_at	MMACHC
				214062_x_at	NFKBIB	218441_s_at	RPAP1
				214448_x_at	NFKBIB	210879_s_at	RAB11FIP5
				218214_at	C12orf44	213938_at	ERC2
				207643_s_at	TNFRSF1A	219664_s_at	DECR2
				200653_s_at	CALM1	206257_at	CCDC9
				200655_s_at	CALM1	215517_at	PYGO1
				209563_x_at	CALM1	213771_at	IRF2BP1
				211984_at	CALM1	214458_at	TRAF3IP1
				211985_s_at	CALM1	206526_at	RIBC2
				213688_at	CALM1	215244_at	DGCR5
				200094_s_at	EEF2	205775_at	FAM50B
				204102_s_at	EEF2	219859_at	CLEC4E
				201890_at	RRM2	220423_at	PLA2G2D
				209773_s_at	RRM2	220394_at	FGF20
				212445_s_at	NEDD4L	212087_s_at	ERAL1
				212448_at	NEDD4L	221328_at	CLDN17
				211943_x_at	TPT1	221346_at	OR10J1
				216520_s_at	TPT1	206216_at	SRPK3
				200735_x_at	NACA	208285_at	OR7A5
				208635_x_at	NACA	213019_at	RANBP6
				222018_at	NACA	220125_at	DNAI1
				205711_x_at	ATP5C1	221125_s_at	KCNMB3
				208870_x_at	ATP5C1	213654_at	TAF5L
				213366_x_at	ATP5C1	210109_at	C7orf54
				214132_at	ATP5C1	206299_at	FAM155B
				200903_s_at	AHCY	203894_at	TUBG2
				218260_at	DDA1	217913_at	VPS4A
				208725_at	EIF2S2	205056_s_at	GPR162
				208726_s_at	EIF2S2	205484_at	SIT1
				212101_at	KPNA6	218946_at	NFU1
				212103_at	KPNA6	210323_at	TEKT2
				203927_at	NFKBIE	206141_at	MOCS3
				213070_at	PIK3C2A	221049_s_at	POLL
				213762_x_at	RBMX	213132_s_at	MCAT
				212186_at	ACACA	210913_at	CDH20
				214358_at	ACACA	218030_at	GIT1
				211720_x_at	RPLP0	220747_at	HSPC072
				211972_x_at	RPLP0	218072_at	COMMD9
				206649_s_at	TFE3	221100_at	C6orf15
				212457_at	TFE3	204743_at	TAGLN3
				206853_s_at	MAP3K7	206063_x_at	YPEL1
				206854_s_at	MAP3K7	213996_at	YPEL1
				211536_x_at	MAP3K7	220068_at	VPREB3
				211537_x_at	MAP3K7	205163_at	MYLPF
				209929_s_at	IKBKG	207006_s_at	CCDC106
				36004_at	IKBKG	206258_at	ST8SIA5
				202530_at	MAPK14	205482_x_at	SNX15
				210449_x_at	MAPK14	207651_at	GPR171
				211087_x_at	MAPK14	220632_s_at	POMT2
				211561_x_at	MAPK14	220379_at	FSCN3
				201783_s_at	RELA	221307_at	KCNIP1
				209878_s_at	RELA	202776_at	DNTTIP2
				219485_s_at	PSMD10	220275_at	CUZD1
				201459_at	RUVBL2	219896_at	CALY
				207535_s_at	NFKB2	220633_s_at	HP1BP3
				217786_at	PRMT5	209029_at	COPS7A
				200709_at	FKBP1A	221397_at	TAS2R10
				210186_s_at	FKBP1A	205245_at	PARD6A
				210187_at	FKBP1A	220563_s_at	SHANK1
				214119_s_at	FKBP1A	218760_at	COQ6
				203311_s_at	ARF6	218034_at	FIS1
				203312_x_at	ARF6	219345_at	BOLA1
				214182_at	ARF6	217950_at	NOSIP
				205192_at	MAP3K14	218698_at	APIP
				201491_at	AHSA1	220415_at	TNNI3K
				202932_at	YES1	218914_at	C1orf66
				202933_s_at	YES1	218664_at	MECR
				212046_x_at	MAPK3	203122_at	TTC15
				208758_at	ATIC	220279_at	TRIM17
				208879_x_at	PRPF6	220341_s_at	C5orf45
				208880_s_at	PRPF6	206648_at	ZNF571
				208756_at	EIF3I	220647_s_at	CHCHD8
				206132_at	MCC	205331_s_at	REEP2
				205558_at	TRAF6	219598_s_at	RWDD1
				200595_s_at	EIF3A	217780_at	C19orf56
				200596_s_at	EIF3A	206013_s_at	ACTL6B
				200597_at	EIF3A	206014_at	ACTL6B
				215157_x_at	PABPC1	219671_at	HPCAL4
				215823_x_at	PABPC1	222091_at	HPCAL4
				208761_s_at	SUMO1	219642_s_at	PEX5L
				208762_at	SUMO1	218623_at	HMP19
				211069_s_at	SUMO1	222075_s_at	OAZ3
				200638_s_at	YWHAZ	202263_at	CYB5R1
				200639_s_at	YWHAZ	220164_s_at	FBXO40
				200640_at	YWHAZ	218763_at	STX18
				200641_s_at	YWHAZ	220087_at	BCMO1
				201142_at	EIF2S1	220131_at	FXYD7
				201143_s_at	EIF2S1	220460_at	SLCO1C1
				201144_s_at	EIF2S1	219488_at	A4GALT
				210211_s_at	HSP90AA1	205663_at	PCBP3
				211968_s_at	HSP90AA1	220313_at	GPR88
				211969_at	HSP90AA1	220405_at	SNTG1
				214328_s_at	HSP90AA1	219726_at	NLGN3
				200964_at	UBA1	206685_at	HCG4
				200064_at	HSP90AB1	215005_at	NECAB2
				214359_s_at	HSP90AB1	219894_at	MAGEL2
				208813_at	GOT1	207260_at	FEV
				204549_at	IKBKE	202378_s_at	LEPROT
				200689_x_at	EEF1G	221219_s_at	KLHDC4
				211345_x_at	EEF1G	222228_s_at	ALKBH4
				211927_x_at	EEF1G	219417_s_at	C17orf59
						220438_at	QPCTL
						219467_at	GIN1
						219069_at	ANKRD49
						220097_s_at	TMEM104
						220453_at	PQLC2
						218630_at	MKS1
						218702_at	SARS2
						219034_at	PARP16
						219128_at	C2orf42
						219337_at	C1orf159
						219629_at	FAM118A
						220553_s_at	PRPF39
						220618_s_at	ZCWPW1
						221086_s_at	FEZF2
						218372_at	MED9
						218753_at	XKR8
						206376_at	SLC6A15
						221077_at	ARMC4
						219055_at	SRBD1
						220535_at	FAM90A1
						219988_s_at	RNF220
						218771_at	PANK4
						219502_at	NEIL3
						219044_at	THNSL2
						220260_at	TBC1D19
						219021_at	RNF121
						218307_at	RSAD1
						218951_s_at	PLCXD1
						219686_at	STK32B
						218271_s_at	PARL
						221226_s_at	ACCN4
						220572_at	DKFZp547G183
						221107_at	CHRNA9
						218478_s_at	ZCCHC8
						209450_at	OSGEP
						219900_s_at	ZNF446
						203941_at	INTS9
						220242_x_at	ZNF701
						207797_s_at	LRP2BP
						210086_at	HR
						222220_s_at	TSNAXIP1
						203292_s_at	VPS11
						218752_at	ZMAT5
						214591_at	KLHL4
						211807_x_at	PCDHGB5
						211875_x_at	PCDHGA10
						211873_s_at	PCDHGA9
						209079_x_at	PCDHGA1
						211880_x_at	PCDHGA1
						221408_x_at	PCDHB12
						208504_x_at	PCDHB11
						221319_at	PCDHB8
						221317_x_at	PCDHB6
						221410_x_at	PCDHB3
						211870_s_at	PCDHA3
						221448_s_at	TEX15
						221035_s_at	TEX14
						221429_x_at	TEX13A
						221018_s_at	TDRD1
						220543_at	C21orf62
						219798_s_at	MEPCE
						220216_at	C8orf44
						220322_at	IL1F9
						220868_s_at	SLC7A10
						206112_at	ANKRD7
						206756_at	CHST7
						204706_at	INPP5E
						220448_at	KCNK12
						220344_at	C11orf16
						220570_at	RETN
						214095_at	NDUFA4L2
						214096_s_at	NDUFA4L2
						218484_at	NDUFA4L2
						220887_at	C14orf162
						219708_at	NT5M
						220551_at	SLC17A6
						212705_x_at	PNPLA2
						39854_r_at	PNPLA2
						220510_at	RHBG
						207025_at	GJC2
						221817_at	DOLPP1
						221412_at	VN1R1
						213269_at	ZNF248
						211410_x_at	KIR2DL5A
						210040_at	SLC12A5
						212904_at	LRRC47
						214846_s_at	ALPK3
						211923_s_at	ZNF471
						220795_s_at	BEGAIN
						213234_at	KIAA1467
						215532_x_at	ZNF492
						219011_at	PLEKHA4
						214822_at	FAM5B
						220491_at	HAMP
						204968_at	C6orf47
						208532_x_at	KRTAP5-8
						204296_at	SLC4A5
						218676_s_at	PCTP
						206298_at	ARHGAP22
						219509_at	MYOZ1
						208588_at	FKSG2
						209405_s_at	FAM3A
						38043_at	FAM3A
						220142_at	HAPLN2
						220389_at	CCDC81
						219009_at	C14orf93
						218895_at	GPATCH3
						215271_at	TNN
						210720_s_at	NECAB3
						220045_at	NEUROD6
						215241_at	ANO3
						219647_at	POPDC2
						220366_at	ELSPBP1
						220065_at	TNMD
						220631_at	OSGEPL1
						221057_at	SPATA1
						219452_at	DPEP2
						219926_at	POPDC3
						202167_s_at	MMS19
						218861_at	RNF25
						221065_s_at	CHST8
						210307_s_at	KLHL25
						218742_at	NARFL
						220148_at	ALDH8A1
						217641_at	GPR135
						214983_at	TTTY15
						222138_s_at	WDR13
						218906_x_at	KLC2
						219483_s_at	PORCN
						218164_at	SPATA20
						214951_at	SLC26A10
						208312_s_at	PRAMEF1
						207219_at	ZNF643
						220262_s_at	DLK2
						218624_s_at	MGC2752
						219879_s_at	C17orf53
						220949_s_at	C7orf49
						219668_at	GDAP1L1
						207458_at	C8orf51
						219365_s_at	CAMKV
						219812_at	PVRIG
						202492_at	ATG9A
						218444_at	ALG12
						218419_s_at	TMUB2
						219364_at	DHX58
						219904_at	ZSCAN5A
						219566_at	PLEKHF1
						219324_at	NOL12
						222057_at	NOL12
						208594_x_at	LILRA6
						206901_at	C19orf57
						219170_at	FSD1
						221240_s_at	B3GNT4
						219346_at	LRFN3
						219609_at	WDR25
						219438_at	NKAIN1
						219404_at	EPS8L3
						220367_s_at	SAP130
						218940_at	C14orf138
						219234_x_at	SCRN3
						220321_s_at	CCDC121
						218743_at	CHMP6
						218433_at	PANK3
						218210_at	FN3KRP
						220107_s_at	FAM164C
						219877_at	ZMAT4
						219441_s_at	LRRK1
						220112_at	ANKRD55
						220193_at	C1orf113
						205561_at	KCTD17
						219882_at	TTLL7
						220269_at	ZBBX
						220117_at	ZNF385D
						219453_at	KLHL36
						220760_x_at	ZNF665
						219834_at	ALS2CR8
						220064_at	TTC21B
						220009_at	LONRF3
						220390_at	AGBL2
						220637_at	FAM124B
						219897_at	RNF122
						219745_at	TMEM180
						220411_x_at	PODNL1
						219849_at	ZNF671
						220416_at	ATP8B4
						220529_at	FLJ11710
						220021_at	TMC7
						219852_s_at	MORN1
						220223_at	ATAD5
						219967_at	MRM1
						220430_at	GRRP1
						221713_s_at	MAP6D1
						217929_s_at	KIAA0319L
						220434_at	ADCK4
						220323_at	CNTD2
						219236_at	PAQR6
						221080_s_at	DENND1C
						219627_at	ZNF767
						218674_at	C5orf44
						219240_s_at	C10orf88
						219172_at	UBTD1
						220710_at	C15orf28
						220575_at	FAM106A
						220904_at	C6orf208
						220466_at	CCDC15
						207287_at	FLJ14107
						219635_at	ZNF606
						213429_at	BICC1
						221180_at	YSK4
						220581_at	C6orf97
						218148_at	CENPT
						219124_at	C8orf41
						221187_s_at	FUZ
						213076_at	ITPKC
						219120_at	C2orf44
						201934_at	WDR82
						207114_at	LY6G6C
						219860_at	LY6G5C
						204795_at	PRR3
						219663_s_at	TMEM121
						218492_s_at	THAP7
						213820_s_at	STARD5
						218600_at	LIMD2
						219766_at	B9D2
						219801_at	ZNF34
						216481_at	GRIP2
						215973_at	HCG4P6
						221005_s_at	PTDSS2
						221236_s_at	STMN4
						221274_s_at	LMAN2L
						208094_s_at	CCDC130
						208104_s_at	TSC22D4
						220986_s_at	TIGD6
						220984_s_at	SLCO5A1
						221022_s_at	PMFBP1
						208140_s_at	LRRC48
						221250_s_at	MXD3
						221534_at	C11orf68
						209497_s_at	RBM4B
						210911_at	ID2B
						211975_at	ARFGAP2
						211718_at	MGC2889
						213031_s_at	WDR73
						213079_at	TSR2
						217592_at	ZSWIM1
						213192_at	THAP3
						210312_s_at	IFT20
						214283_at	IFT20
						215826_x_at	ZNF835
						214816_x_at	C19orf40
						212313_at	CHMP7
						213679_at	TTC30A
						214357_at	C1orf105
						214344_at	LOC92973
						213346_at	C13orf27
						210697_at	ZNF257
						204080_at	TOE1
						212199_at	MRFAP1L1
						213256_at	2011-03-03
						217588_at	CATSPER2
						221997_s_at	MRPL52
						214965_at	SPATA2L
						215429_s_at	ZNF428
						214364_at	MTERFD2
						221904_at	FAM131A
						212934_at	UBXN2B
						205673_s_at	ASB9
						219379_x_at	ZNF358
						222283_at	ZNF480
						215461_at	ZNRF4
						214915_at	ZNF362
						213776_at	LOC157562
						214746_s_at	ZNF467
						217547_x_at	ZNF675
						212699_at	SCAMP5
						217032_at	FOXD4L1
						213866_at	SAMD14
						215527_at	KHDRBS2
						216385_at	LOC220077
						212410_at	EFHA1
						213638_at	PHACTR1
						215302_at	LOC257152
						222327_x_at	OR7E156P
						215856_at	SIGLEC15
						222052_at	C19orf54
						216402_at	SEC14L4
						217273_at	PRAMEF10
						215143_at	DPY19L2P2
						222349_x_at	RNF126P1
						213625_at	ZKSCAN4
						213834_at	IQSEC3
						220712_at	C8orf60
						210905_x_at	POU5F1P4
						210884_s_at	SPAG11A
						210409_at	C6orf124
						221621_at	C17orf86
						218453_s_at	C6orf35
						211111_at	HGC6.3
						217087_at	C1orf68
						215102_at	DPY19L1P1
