# Supplementary material for: Cancer Association Study of Aminoacyl-tRNA Synthetase Signaling Network in Glioblastoma
Source: PLoS One. 2012 Aug 31;7(8):e40960. doi: 10.1371/journal.pone.0040960 (PMC3432027; doi:10.1371/journal.pone.0040960)
Supplement: Table S6 — 61 probe sets among 122 probe sets. (XLS) [file pone.0040960.s029.xls]

## Sheet: TableS6
Table S6. 61 probe sets among 122 probe sets
211936_at	HSPA5	heat shock 70kDa protein 5 (glucose-regulated protein, 78kDa)
208691_at	TFRC	transferrin receptor (p90, CD71)
200599_s_at	HSP90B1	heat shock protein 90kDa beta (Grp94), member 1
221526_x_at	PARD3	par-3 partitioning defective 3 homolog (C. elegans)
212758_s_at	ZEB1	zinc finger E-box binding homeobox 1
218292_s_at	PRKAG2	protein kinase, AMP-activated, gamma 2 non-catalytic subunit
213137_s_at	PTPN2	protein tyrosine phosphatase, non-receptor type 2
205731_s_at	NCOA2	nuclear receptor coactivator 2
201098_at	COPB2	coatomer protein complex, subunit beta 2 (beta prime)
206320_s_at	SMAD9	SMAD family member 9
207332_s_at	TFRC	transferrin receptor (p90, CD71)
204325_s_at	NF1	neurofibromin 1
202859_x_at	IL8	interleukin 8
212687_at	LIMS1	LIM and senescent cell antigen-like domains 1
216071_x_at	MED12	mediator complex subunit 12
211762_s_at	KPNA2	karyopherin alpha 2 (RAG cohort 1, importin alpha 1)
215605_at	NCOA2	nuclear receptor coactivator 2
209903_s_at	ATR	ataxia telangiectasia and Rad3 related
211342_x_at	MED12	mediator complex subunit 12
208870_x_at	ATP5C1	ATP synthase, H+ transporting, mitochondrial F1 complex, gamma polypeptide 1
217834_s_at	SYNCRIP	synaptotagmin binding, cytoplasmic RNA interacting protein
213287_s_at	KRT10	keratin 10
200598_s_at	HSP90B1	heat shock protein 90kDa beta (Grp94), member 1
204735_at	PDE4A	phosphodiesterase 4A, cAMP-specific (phosphodiesterase E2 dunce homolog, Drosophila)
210094_s_at	PARD3	par-3 partitioning defective 3 homolog (C. elegans)
213366_x_at	ATP5C1	ATP synthase, H+ transporting, mitochondrial F1 complex, gamma polypeptide 1
209409_at	GRB10	growth factor receptor-bound protein 10
210916_s_at	CD44	CD44 molecule (Indian blood group)
202402_s_at	CARS	cysteinyl-tRNA synthetase
204780_s_at	FAS	Fas (TNF receptor superfamily, member 6)
206789_s_at	POU2F1	POU class 2 homeobox 1
202609_at	EPS8	epidermal growth factor receptor pathway substrate 8
205568_at	AQP9	aquaporin 9
210633_x_at	KRT10	keratin 10
221582_at	HIST3H2A	histone cluster 3, H2a
207463_x_at	PRSS3	protease, serine, 3
210187_at	FKBP1A	FK506 binding protein 1A, 12kDa
201781_s_at	AIP	aryl hydrocarbon receptor interacting protein
203319_s_at	ZNF148	zinc finger protein 148
204186_s_at	PPID	peptidylprolyl isomerase D
208696_at	CCT5	chaperonin containing TCP1, subunit 5 (epsilon)
211447_s_at	PDE4A	phosphodiesterase 4A, cAMP-specific (phosphodiesterase E2 dunce homolog, Drosophila)
212971_at	CARS	cysteinyl-tRNA synthetase
204858_s_at	TYMP	thymidine phosphorylase
202367_at	CUX1	cut-like homeobox 1
200632_s_at	NDRG1	N-myc downstream regulated 1
215157_x_at	PABPC1	poly(A) binding protein, cytoplasmic 1
216685_s_at	MTAP	methylthioadenosine phosphorylase
205051_s_at	KIT	v-kit Hardy-Zuckerman 4 feline sarcoma viral oncogene homolog
203270_at	DTYMK	deoxythymidylate kinase (thymidylate kinase)
211969_at	HSP90AA1	heat shock protein 90kDa alpha (cytosolic), class A member 1
216602_s_at	FARSA	phenylalanyl-tRNA synthetase, alpha subunit
201668_x_at	MARCKS	myristoylated alanine-rich protein kinase C substrate
205558_at	TRAF6	TNF receptor-associated factor 6
320_at	PEX6	peroxisomal biogenesis factor 6
201255_x_at	BAT3	HLA-B associated transcript 3
202933_s_at	YES1	v-yes-1 Yamaguchi sarcoma viral oncogene homolog 1
214328_s_at	HSP90AA1	heat shock protein 90kDa alpha (cytosolic), class A member 1
207238_s_at	PTPRC	protein tyrosine phosphatase, receptor type, C
213720_s_at	SMARCA4	SWI/SNF related, matrix associated, actin dependent regulator of chromatin, subfamily a, member 4
211928_at	DYNC1H1	dynein, cytoplasmic 1, heavy chain 1
