# Supplementary material for: Cancer Association Study of Aminoacyl-tRNA Synthetase Signaling Network in Glioblastoma
Source: PLoS One. 2012 Aug 31;7(8):e40960. doi: 10.1371/journal.pone.0040960 (PMC3432027; doi:10.1371/journal.pone.0040960)
Supplement: Table S7 — 48 genes that can directly interact with CARS and FARS. (XLS) [file pone.0040960.s030.xls]

## Sheet: TableS7
Table S7. 48 genes that can directly interact with CARS and FARS
CARS interactors	FARS interactors
BAG5	CAD
BAGE5	GFPT1
CDO1	GLS
CTH	GLUL
GOT1	IL12B
CYP1A1	IL12RB2
EEF1G	JAK2
PSTPIP1	PPAT
PACSIN2	TYK2
PACSIN3	GMPS
PACSIN1	MAP3K14
GOT2	GFPT2
TNF	FARS2
FTT_0268	GLS2
lldD1	NADSYN1
folC	ASL
	HSP90AA1
	SMAD9
	MAP3K5
	MAPK3
	RARS
	MRPS12
	TRAF2
	BAT2
	AIMP2
	USP11
	DUSP11
	CPNE3
	FARSB
	HNRNPR
	RNF11
	USP32
